# Supplementary material for: A correlation coefficient-based feature selection approach for virus-host protein-protein interaction prediction
Source: PLoS One. 2023 May 2;18(5):e0285168. doi: 10.1371/journal.pone.0285168 (PMC10153705; doi:10.1371/journal.pone.0285168)
Supplement: S1 Table — (XLSX) [file pone.0285168.s001.xlsx]

## Sheet: Cross_Validation
Model	Correlation Coefficient	Threshold	# of Host Features	# of Virus Features	TPR	TNR	PPV	NPV	FPR	FNR	FDR	ACC	F1	MCC	AUC	AUPR
MLP	-	0	343	343	0.846±0.0302	0.766±0.0495	0.168±0.0216	0.989±0.0015	0.234±0.0495	0.154±0.0302	0.832±0.0216	0.771±0.0454	0.280±0.0292	0.311±0.0251	0.883±0.0039	0.327±0.0148
SVM	-	0	343	343	0.804±0.0057	0.808±0.0031	0.185±0.0031	0.987±0.0004	0.192±0.0031	0.196±0.0057	0.815±0.0031	0.808±0.0030	0.301±0.0043	0.325±0.0050	0.882±0.0024	0.367±0.0043
RF	-	0	343	343	0.826±0.0059	0.822±0.0014	0.201±0.0020	0.989±0.0004	0.178±0.0014	0.174±0.0059	0.799±0.0020	0.822±0.0014	0.323±0.0030	0.350±0.0039	0.896±0.0022	0.421±0.0026
MLP	KT	0.01	343	343	0.826 ± 0.0217	0.792 ± 0.0249	0.179 ± 0.0137	0.988 ± 0.0011	0.207 ± 0.0249	0.173 ± 0.0217	0.820 ± 0.0137	0.794 ± 0.0225	0.294 ± 0.0173	0.321 ± 0.0137	0.882 ± 0.0035	0.331 ± 0.0151
SVM	KT	0.01	343	343	0.805 ± 0.0062	0.808 ± 0.0032	0.185 ± 0.0027	0.987 ± 0.0004	0.191 ± 0.0032	0.194 ± 0.0062	0.814 ± 0.0027	0.807 ± 0.0030	0.302 ± 0.0037	0.325 ± 0.0042	0.882 ± 0.0022	0.368 ± 0.0027
RF	KT	0.01	343	343	0.825 ± 0.0062	0.822 ± 0.0024	0.201 ± 0.0021	0.988 ± 0.0003	0.177 ± 0.0024	0.174 ± 0.0062	0.798 ± 0.0021	0.822 ± 0.0022	0.323 ± 0.0029	0.350 ± 0.0034	0.894 ± 0.0016	0.421 ± 0.0060
SVM	KT	0.02	340	334	0.803 ± 0.0077	0.806 ± 0.0030	0.184 ± 0.0019	0.986 ± 0.0004	0.193 ± 0.0030	0.196 ± 0.0077	0.815 ± 0.0019	0.806 ± 0.0026	0.299 ± 0.0026	0.323 ± 0.0032	0.881 ± 0.0027	0.368 ± 0.0039
RF	KT	0.02	340	334	0.827 ± 0.0053	0.819 ± 0.0023	0.199 ± 0.0021	0.988 ± 0.0003	0.180 ± 0.0023	0.172 ± 0.0053	0.800 ± 0.0021	0.819 ± 0.0021	0.321 ± 0.0028	0.348 ± 0.0031	0.893 ± 0.0028	0.419 ± 0.0066
MLP	KT	0.02	340	334	0.831 ± 0.0319	0.789 ± 0.0355	0.179 ± 0.0185	0.988 ± 0.0016	0.210 ± 0.0355	0.168 ± 0.0319	0.820 ± 0.0185	0.792 ± 0.0321	0.294 ± 0.0234	0.323 ± 0.0184	0.884 ± 0.0040	0.335 ± 0.0125
SVM	KT	0.03	243	246	0.803 ± 0.0051	0.805 ± 0.0029	0.183 ± 0.0021	0.986 ± 0.0003	0.194 ± 0.0029	0.196 ± 0.0051	0.816 ± 0.0021	0.805 ± 0.0027	0.298 ± 0.0029	0.322 ± 0.0032	0.879 ± 0.0022	0.362 ± 0.0045
MLP	KT	0.03	243	246	0.833 ± 0.0291	0.776 ± 0.0312	0.170 ± 0.0144	0.988 ± 0.0015	0.223 ± 0.0312	0.166 ± 0.0291	0.829 ± 0.0144	0.779 ± 0.0282	0.282 ± 0.0184	0.310 ± 0.0139	0.876 ± 0.0029	0.310 ± 0.0100
RF	KT	0.03	243	246	0.823 ± 0.0069	0.822 ± 0.0014	0.201 ± 0.0017	0.988 ± 0.0004	0.177 ± 0.0014	0.176 ± 0.0069	0.798 ± 0.0017	0.822 ± 0.0013	0.323 ± 0.0026	0.350 ± 0.0036	0.894 ± 0.0026	0.421 ± 0.0125
SVM	KT	0.04	86	95	0.783 ± 0.0100	0.797 ± 0.0030	0.173 ± 0.0026	0.985 ± 0.0006	0.202 ± 0.0030	0.216 ± 0.0100	0.826 ± 0.0026	0.796 ± 0.0029	0.284 ± 0.0039	0.303 ± 0.0054	0.863 ± 0.0032	0.327 ± 0.0074
MLP	KT	0.04	86	95	0.792 ± 0.0211	0.762 ± 0.0212	0.154 ± 0.0086	0.985 ± 0.0010	0.237 ± 0.0212	0.207 ± 0.0211	0.845 ± 0.0086	0.763 ± 0.0190	0.257 ± 0.0108	0.278 ± 0.0079	0.845 ± 0.0023	0.249 ± 0.0048
RF	KT	0.04	86	95	0.820 ± 0.0046	0.824 ± 0.0018	0.202 ± 0.0020	0.988 ± 0.0002	0.175 ± 0.0018	0.179 ± 0.0046	0.797 ± 0.0020	0.824 ± 0.0018	0.325 ± 0.0028	0.351 ± 0.0032	0.892 ± 0.0025	0.408 ± 0.0067
RF	KT	0.05	11	11	0.804 ± 0.0040	0.791 ± 0.0028	0.173 ± 0.0019	0.986 ± 0.0002	0.208 ± 0.0028	0.195 ± 0.0040	0.826 ± 0.0019	0.792 ± 0.0026	0.285 ± 0.0026	0.309 ± 0.0029	0.872 ± 0.0021	0.381 ± 0.0050
MLP	KT	0.05	11	11	0.730 ± 0.0361	0.687 ± 0.0351	0.113 ± 0.0065	0.979 ± 0.0017	0.312 ± 0.0351	0.269 ± 0.0361	0.886 ± 0.0065	0.689 ± 0.0314	0.196 ± 0.0085	0.196 ± 0.0052	0.778 ± 0.0032	0.174 ± 0.0053
SVM	KT	0.05	11	11	0.687 ± 0.0077	0.628 ± 0.0073	0.091 ± 0.0009	0.973 ± 0.0004	0.371 ± 0.0073	0.312 ± 0.0077	0.908 ± 0.0009	0.631 ± 0.0066	0.161 ± 0.0013	0.143 ± 0.0018	0.716 ± 0.0012	0.117 ± 0.0006
RF	PS	0.01	343	343	0.825 ± 0.0057	0.820 ± 0.0032	0.200 ± 0.0030	0.988 ± 0.0003	0.179 ± 0.0032	0.174 ± 0.0057	0.799 ± 0.0030	0.820 ± 0.0031	0.322 ± 0.0041	0.349 ± 0.0045	0.894 ± 0.0024	0.423 ± 0.0050
SVM	PS	0.01	343	343	0.802 ± 0.0020	0.808 ± 0.0027	0.185 ± 0.0025	0.986 ± 0.0001	0.191 ± 0.0027	0.197 ± 0.0020	0.814 ± 0.0025	0.808 ± 0.0026	0.301 ± 0.0034	0.325 ± 0.0036	0.881 ± 0.0023	0.370 ± 0.0059
MLP	PS	0.01	343	343	0.830 ± 0.0285	0.789 ± 0.0301	0.178 ± 0.0141	0.988 ± 0.0015	0.210 ± 0.0301	0.169 ± 0.0285	0.821 ± 0.0141	0.791 ± 0.0272	0.293 ± 0.0183	0.321 ± 0.0142	0.883 ± 0.0039	0.331 ± 0.0134
SVM	PS	0.02	342	342	0.806 ± 0.0055	0.807 ± 0.0018	0.185 ± 0.0020	0.987 ± 0.0003	0.192 ± 0.0018	0.193 ± 0.0055	0.814 ± 0.0020	0.807 ± 0.0018	0.301 ± 0.0029	0.325 ± 0.0038	0.881 ± 0.0022	0.369 ± 0.0063
RF	PS	0.02	342	342	0.829 ± 0.0056	0.817 ± 0.0018	0.198 ± 0.0016	0.988 ± 0.0003	0.182 ± 0.0018	0.170 ± 0.0056	0.801 ± 0.0016	0.818 ± 0.0016	0.320 ± 0.0024	0.348 ± 0.0030	0.894 ± 0.0022	0.421 ± 0.0050
MLP	PS	0.02	342	342	0.835 ± 0.0110	0.787 ± 0.0107	0.176 ± 0.0053	0.988 ± 0.0005	0.212 ± 0.0107	0.164 ± 0.0110	0.823 ± 0.0053	0.789 ± 0.0096	0.290 ± 0.0066	0.320 ± 0.0046	0.883 ± 0.0020	0.327 ± 0.0114
SVM	PS	0.03	309	296	0.804 ± 0.0058	0.806 ± 0.0013	0.184 ± 0.0014	0.986 ± 0.0003	0.193 ± 0.0013	0.195 ± 0.0058	0.815 ± 0.0014	0.806 ± 0.0012	0.300 ± 0.0021	0.323 ± 0.0030	0.882 ± 0.0024	0.370 ± 0.0060
MLP	PS	0.03	309	296	0.836 ± 0.0228	0.784 ± 0.0235	0.175 ± 0.0115	0.988 ± 0.0012	0.215 ± 0.0235	0.163 ± 0.0228	0.824 ± 0.0115	0.787 ± 0.0212	0.289 ± 0.0148	0.319 ± 0.0114	0.881 ± 0.0032	0.327 ± 0.0078
RF	PS	0.03	309	296	0.824 ± 0.0076	0.819 ± 0.0037	0.199 ± 0.0019	0.988 ± 0.0004	0.180 ± 0.0037	0.175 ± 0.0076	0.800 ± 0.0019	0.819 ± 0.0031	0.320 ± 0.0021	0.347 ± 0.0016	0.893 ± 0.0015	0.424 ± 0.0078
MLP	PS	0.04	195	195	0.817 ± 0.0278	0.781 ± 0.0294	0.170 ± 0.0133	0.987 ± 0.0015	0.218 ± 0.0294	0.182 ± 0.0278	0.829 ± 0.0133	0.782 ± 0.0265	0.281 ± 0.0170	0.307 ± 0.0129	0.871 ± 0.0038	0.307 ± 0.0112
SVM	PS	0.04	195	195	0.802 ± 0.0032	0.805 ± 0.0008	0.183 ± 0.0007	0.986 ± 0.0001	0.194 ± 0.0008	0.197 ± 0.0032	0.816 ± 0.0007	0.805 ± 0.0007	0.298 ± 0.0010	0.321 ± 0.0015	0.878 ± 0.0011	0.359 ± 0.0059
RF	PS	0.04	195	195	0.824 ± 0.0053	0.822 ± 0.0025	0.201 ± 0.0029	0.988 ± 0.0003	0.177 ± 0.0025	0.175 ± 0.0053	0.798 ± 0.0029	0.822 ± 0.0026	0.323 ± 0.0041	0.350 ± 0.0048	0.893 ± 0.0023	0.415 ± 0.0099
RF	PS	0.05	95	88	0.818 ± 0.0054	0.826 ± 0.0015	0.204 ± 0.0022	0.988 ± 0.0003	0.173 ± 0.0015	0.181 ± 0.0054	0.795 ± 0.0022	0.825 ± 0.0015	0.326 ± 0.0032	0.352 ± 0.0040	0.893 ± 0.0023	0.415 ± 0.0068
MLP	PS	0.05	95	88	0.785 ± 0.0240	0.768 ± 0.0218	0.156 ± 0.0088	0.985 ± 0.0012	0.231 ± 0.0218	0.214 ± 0.0240	0.843 ± 0.0088	0.769 ± 0.0195	0.260 ± 0.0109	0.279 ± 0.0077	0.847 ± 0.0027	0.257 ± 0.0071
SVM	PS	0.05	95	88	0.787 ± 0.0063	0.796 ± 0.0021	0.174 ± 0.0011	0.985 ± 0.0003	0.203 ± 0.0021	0.212 ± 0.0063	0.825 ± 0.0011	0.796 ± 0.0018	0.285 ± 0.0015	0.305 ± 0.0021	0.864 ± 0.0018	0.340 ± 0.0079
SVM	PS	0.06	28	28	0.764 ± 0.0077	0.764 ± 0.0029	0.150 ± 0.0018	0.983 ± 0.0005	0.235 ± 0.0029	0.235 ± 0.0077	0.849 ± 0.0018	0.764 ± 0.0027	0.251 ± 0.0028	0.266 ± 0.0040	0.834 ± 0.0030	0.254 ± 0.0027
RF	PS	0.06	28	28	0.811 ± 0.0058	0.822 ± 0.0021	0.198 ± 0.0015	0.987 ± 0.0003	0.177 ± 0.0021	0.188 ± 0.0058	0.801 ± 0.0015	0.821 ± 0.0018	0.319 ± 0.0020	0.343 ± 0.0025	0.888 ± 0.0025	0.396 ± 0.0082
MLP	PS	0.06	28	28	0.755 ± 0.0329	0.766 ± 0.0281	0.150 ± 0.0107	0.983 ± 0.0016	0.233 ± 0.0281	0.244 ± 0.0329	0.849 ± 0.0107	0.765 ± 0.0249	0.250 ± 0.0128	0.263 ± 0.0079	0.833 ± 0.0022	0.253 ± 0.0076
RF	SM	0.01	343	343	0.825 ± 0.0077	0.821 ± 0.0020	0.200 ± 0.0019	0.988 ± 0.0004	0.178 ± 0.0020	0.174 ± 0.0077	0.799 ± 0.0019	0.821 ± 0.0018	0.322 ± 0.0028	0.349 ± 0.0038	0.894 ± 0.0022	0.423 ± 0.0022
MLP	SM	0.01	343	343	0.830 ± 0.0278	0.794 ± 0.0234	0.181 ± 0.0113	0.988 ± 0.0015	0.205 ± 0.0234	0.169 ± 0.0278	0.818 ± 0.0113	0.796 ± 0.0208	0.297 ± 0.0138	0.326 ± 0.0089	0.884 ± 0.0030	0.330 ± 0.0040
SVM	SM	0.01	343	343	0.803 ± 0.0034	0.808 ± 0.0027	0.185 ± 0.0025	0.986 ± 0.0002	0.191 ± 0.0027	0.196 ± 0.0034	0.814 ± 0.0025	0.808 ± 0.0026	0.301 ± 0.0035	0.324 ± 0.0040	0.881 ± 0.0026	0.368 ± 0.0085
MLP	SM	0.02	343	341	0.806 ± 0.0215	0.811 ± 0.0171	0.189 ± 0.0100	0.987 ± 0.0011	0.188 ± 0.0171	0.193 ± 0.0215	0.810 ± 0.0100	0.811 ± 0.0152	0.306 ± 0.0116	0.330 ± 0.0077	0.882 ± 0.0022	0.335 ± 0.0056
SVM	SM	0.02	343	341	0.805 ± 0.0040	0.808 ± 0.0048	0.186 ± 0.0038	0.987 ± 0.0002	0.191 ± 0.0048	0.194 ± 0.0040	0.813 ± 0.0038	0.808 ± 0.0045	0.302 ± 0.0050	0.326 ± 0.0049	0.881 ± 0.0024	0.363 ± 0.0072
RF	SM	0.02	343	341	0.827 ± 0.0078	0.819 ± 0.0044	0.199 ± 0.0023	0.988 ± 0.0004	0.180 ± 0.0044	0.172 ± 0.0078	0.800 ± 0.0023	0.820 ± 0.0038	0.321 ± 0.0025	0.349 ± 0.0011	0.893 ± 0.0023	0.418 ± 0.0098
RF	SM	0.03	311	309	0.827 ± 0.0058	0.819 ± 0.0017	0.199 ± 0.0019	0.988 ± 0.0003	0.180 ± 0.0017	0.172 ± 0.0058	0.800 ± 0.0019	0.819 ± 0.0016	0.321 ± 0.0027	0.348 ± 0.0035	0.893 ± 0.0028	0.421 ± 0.0121
MLP	SM	0.03	311	309	0.834 ± 0.0218	0.780 ± 0.0311	0.172 ± 0.0147	0.988 ± 0.0011	0.219 ± 0.0311	0.165 ± 0.0218	0.827 ± 0.0147	0.782 ± 0.0285	0.285 ± 0.0197	0.314 ± 0.0172	0.880 ± 0.0037	0.326 ± 0.0107
SVM	SM	0.03	311	309	0.807 ± 0.0094	0.804 ± 0.0035	0.183 ± 0.0022	0.987 ± 0.0005	0.195 ± 0.0035	0.192 ± 0.0094	0.816 ± 0.0022	0.804 ± 0.0030	0.298 ± 0.0030	0.322 ± 0.0039	0.881 ± 0.0020	0.362 ± 0.0040
RF	SM	0.04	209	230	0.823 ± 0.0059	0.818 ± 0.0009	0.197 ± 0.0013	0.988 ± 0.0003	0.181 ± 0.0009	0.176 ± 0.0059	0.802 ± 0.0013	0.818 ± 0.0009	0.319 ± 0.0021	0.345 ± 0.0030	0.892 ± 0.0019	0.413 ± 0.0030
SVM	SM	0.04	209	230	0.801 ± 0.0044	0.804 ± 0.0015	0.182 ± 0.0007	0.986 ± 0.0002	0.195 ± 0.0015	0.198 ± 0.0044	0.817 ± 0.0007	0.804 ± 0.0013	0.296 ± 0.0009	0.319 ± 0.0014	0.878 ± 0.0012	0.359 ± 0.0045
MLP	SM	0.04	209	230	0.816 ± 0.0294	0.787 ± 0.0262	0.174 ± 0.0123	0.987 ± 0.0015	0.212 ± 0.0262	0.183 ± 0.0294	0.825 ± 0.0123	0.789 ± 0.0234	0.286 ± 0.0152	0.312 ± 0.0105	0.873 ± 0.0039	0.311 ± 0.0069
RF	SM	0.05	109	120	0.817 ± 0.0082	0.823 ± 0.0034	0.201 ± 0.0028	0.988 ± 0.0005	0.176 ± 0.0034	0.182 ± 0.0082	0.798 ± 0.0028	0.823 ± 0.0031	0.323 ± 0.0038	0.348 ± 0.0043	0.893 ± 0.0017	0.414 ± 0.0090
MLP	SM	0.05	109	120	0.798 ± 0.0237	0.763 ± 0.0214	0.155 ± 0.0091	0.985 ± 0.0012	0.236 ± 0.0214	0.201 ± 0.0237	0.844 ± 0.0091	0.765 ± 0.0191	0.260 ± 0.0111	0.282 ± 0.0073	0.851 ± 0.0027	0.256 ± 0.0066
SVM	SM	0.05	109	120	0.792 ± 0.0097	0.801 ± 0.0039	0.178 ± 0.0019	0.986 ± 0.0005	0.198 ± 0.0039	0.207 ± 0.0097	0.821 ± 0.0019	0.800 ± 0.0033	0.290 ± 0.0024	0.312 ± 0.0030	0.870 ± 0.0017	0.341 ± 0.0069
SVM	SM	0.06	29	38	0.768 ± 0.0109	0.768 ± 0.0036	0.153 ± 0.0010	0.983 ± 0.0006	0.231 ± 0.0036	0.231 ± 0.0109	0.846 ± 0.0010	0.768 ± 0.0029	0.255 ± 0.0015	0.271 ± 0.0031	0.839 ± 0.0033	0.263 ± 0.0046
RF	SM	0.06	29	38	0.814 ± 0.0062	0.824 ± 0.0012	0.201 ± 0.0021	0.987 ± 0.0004	0.175 ± 0.0012	0.185 ± 0.0062	0.798 ± 0.0021	0.823 ± 0.0014	0.322 ± 0.0032	0.347 ± 0.0042	0.888 ± 0.0028	0.394 ± 0.0101
MLP	SM	0.06	29	38	0.792 ± 0.0224	0.740 ± 0.0214	0.142 ± 0.0062	0.985 ± 0.0012	0.259 ± 0.0214	0.207 ± 0.0224	0.857 ± 0.0062	0.742 ± 0.0192	0.241 ± 0.0082	0.260 ± 0.0061	0.838 ± 0.0027	0.244 ± 0.0058
