# Supplementary material for: A correlation coefficient-based feature selection approach for virus-host protein-protein interaction prediction
Source: PLoS One. 2023 May 2;18(5):e0285168. doi: 10.1371/journal.pone.0285168 (PMC10153705; doi:10.1371/journal.pone.0285168)
Supplement: S2 Table — The impact of feature selection in virus-host PPI prediction is evaluated in comparison to the baseline model (i.e. without feature selection). (XLSX) [file pone.0285168.s002.xlsx]

## Sheet: Performance_Evaluation
Model	Correlation Coefficient	Threshold	# of Host Features	# of Virus Features	TPR	TNR	PPV	NPV	FPR	FNR	FDR	ACC	F1	MCC	AUC	AUPR
HVPPI	-	-	-	-	0.897	0.956	0.598	0.992	0.044	0.103	0.402	0.952	0.718	0.71	0.978	0.897
HOPITOR	-	-	-	-	0.603	0.528	0.085	0.948	0.472	0.397	0.915	0.533	0.15	0.066	0.607	0.162
DENOVO	-	-	-	-	0.968	0.052	0.069	0.957	0.948	0.032	0.931	0.114	0.13	0.023	0.553	0.078
RF	-	0	343	343	0.845493	0.81648	0.251948	0.986355	0.18352	0.154507	0.748052	0.818457	0.388213	0.397177	0.903877	0.498896
MLP	-	0	343	343	0.844657	0.795819	0.232201	0.985931	0.204181	0.155343	0.767799	0.799146	0.364264	0.373775	0.89249	0.413566
SVM	-	0	343	343	0.821134	0.815817	0.245809	0.984225	0.184183	0.178866	0.754191	0.816179	0.378356	0.38278	0.893552	0.458461
RF	KT	0.01	343	343	0.841791	0.823446	0.258469	0.986149	0.176554	0.158209	0.741531	0.824696	0.395501	0.403397	0.904298	0.503543
SVM	KT	0.01	343	343	0.813254	0.820635	0.248949	0.983636	0.179365	0.186746	0.751051	0.820133	0.381206	0.38397	0.892331	0.453033
MLP	KT	0.01	343	343	0.822925	0.822643	0.253289	0.984508	0.177357	0.177075	0.746711	0.822662	0.387354	0.391809	0.894605	0.436868
RF	KT	0.02	340	334	0.842866	0.821054	0.256141	0.986202	0.178946	0.157134	0.743859	0.82254	0.392887	0.401119	0.905061	0.504612
MLP	KT	0.02	340	334	0.837731	0.802811	0.236979	0.985439	0.197189	0.162269	0.763021	0.80519	0.369448	0.377449	0.891907	0.417628
SVM	KT	0.02	340	334	0.820537	0.816498	0.246361	0.984186	0.183502	0.179463	0.753639	0.816773	0.378946	0.383232	0.893634	0.456541
MLP	KT	0.03	243	246	0.811582	0.811077	0.238994	0.983301	0.188923	0.188418	0.761006	0.811112	0.369252	0.37204	0.883448	0.407506
SVM	KT	0.03	243	246	0.820418	0.810187	0.24011	0.984054	0.189813	0.179582	0.75989	0.810884	0.371496	0.375978	0.891822	0.446263
RF	KT	0.03	243	246	0.842507	0.821997	0.257068	0.986187	0.178003	0.157493	0.742932	0.823394	0.393937	0.402049	0.905484	0.50953
RF	KT	0.04	86	95	0.835104	0.825393	0.259066	0.985605	0.174607	0.164896	0.740934	0.826054	0.395454	0.402001	0.903259	0.496585
MLP	KT	0.04	86	95	0.820299	0.758537	0.198946	0.982976	0.241463	0.179701	0.801054	0.762745	0.320227	0.324504	0.858172	0.313616
SVM	KT	0.04	86	95	0.798567	0.801589	0.227344	0.98196	0.198411	0.201433	0.772656	0.801383	0.353928	0.354422	0.875507	0.409278
SVM	KT	0.05	11	11	0.704	0.627776	0.121472	0.966679	0.372224	0.296	0.878528	0.632969	0.207193	0.171015	0.72493	0.15509
MLP	KT	0.05	11	11	0.765612	0.695435	0.155243	0.975953	0.304565	0.234388	0.844757	0.700216	0.258142	0.245942	0.80097	0.248485
RF	KT	0.05	11	11	0.815522	0.796753	0.226805	0.983355	0.203247	0.184478	0.773195	0.798031	0.354907	0.358714	0.882183	0.461365
RF	PS	0.01	343	343	0.841313	0.825908	0.26106	0.986148	0.174092	0.158687	0.73894	0.826957	0.398473	0.406131	0.905337	0.506428
SVM	PS	0.01	343	343	0.81803	0.81353	0.242831	0.983911	0.18647	0.18197	0.757169	0.813837	0.374494	0.378419	0.892975	0.453027
MLP	PS	0.01	343	343	0.833313	0.804129	0.237236	0.985072	0.195871	0.166687	0.762764	0.806117	0.369328	0.376442	0.892276	0.422985
RF	PS	0.02	342	342	0.843463	0.82754	0.263376	0.98636	0.17246	0.156537	0.736624	0.828625	0.401409	0.409357	0.907485	0.513801
MLP	PS	0.02	342	342	0.829015	0.811514	0.243307	0.98483	0.188486	0.170985	0.756693	0.812706	0.376202	0.382267	0.892748	0.421773
SVM	PS	0.02	342	342	0.81791	0.816472	0.24574	0.983958	0.183528	0.18209	0.75426	0.81657	0.377931	0.381728	0.892245	0.446254
MLP	PS	0.03	309	296	0.863761	0.771666	0.216639	0.987258	0.228334	0.136239	0.783361	0.77794	0.346398	0.359946	0.892244	0.405612
SVM	PS	0.03	309	296	0.821493	0.815119	0.245189	0.984242	0.184881	0.178507	0.754811	0.815553	0.377659	0.382176	0.893475	0.452338
RF	PS	0.03	309	296	0.843701	0.823062	0.258487	0.986307	0.176938	0.156299	0.741513	0.824468	0.395732	0.404005	0.903526	0.496659
RF	PS	0.04	195	195	0.844179	0.825786	0.261581	0.986393	0.174214	0.155821	0.738419	0.827039	0.399401	0.407595	0.905507	0.496909
MLP	PS	0.04	195	195	0.831284	0.779408	0.21599	0.984422	0.220592	0.168716	0.78401	0.782942	0.342888	0.349842	0.877275	0.371556
SVM	PS	0.04	195	195	0.820657	0.813609	0.243499	0.984141	0.186391	0.179343	0.756501	0.814089	0.375564	0.379979	0.890754	0.452539
SVM	PS	0.05	95	88	0.800955	0.807341	0.233087	0.982295	0.192659	0.199045	0.766913	0.806906	0.361092	0.361961	0.878565	0.420926
MLP	PS	0.05	95	88	0.800955	0.781957	0.211696	0.981731	0.218043	0.199045	0.788304	0.783251	0.334881	0.335784	0.859145	0.325076
RF	PS	0.05	95	88	0.839522	0.824249	0.258826	0.985966	0.175751	0.160478	0.741174	0.82529	0.395667	0.403096	0.904138	0.495829
SVM	PS	0.06	28	28	0.779343	0.777959	0.204198	0.979686	0.222041	0.220657	0.795802	0.778053	0.323607	0.320124	0.850601	0.338079
RF	PS	0.06	28	28	0.834746	0.8215	0.254774	0.985507	0.1785	0.165254	0.745226	0.822402	0.390395	0.397094	0.901346	0.492183
MLP	PS	0.06	28	28	0.774448	0.763993	0.193479	0.978873	0.236007	0.225552	0.806521	0.764705	0.309609	0.304633	0.841862	0.309388
RF	SM	0.01	343	343	0.836896	0.825541	0.259641	0.985762	0.174459	0.163104	0.740359	0.826315	0.396325	0.403192	0.903962	0.507607
SVM	SM	0.01	343	343	0.821612	0.81628	0.246384	0.984275	0.18372	0.178388	0.753616	0.816643	0.379087	0.383582	0.893272	0.450845
MLP	SM	0.01	343	343	0.838567	0.797058	0.231997	0.985409	0.202942	0.161433	0.768003	0.799886	0.363443	0.371738	0.890283	0.405468
RF	SM	0.02	343	341	0.847642	0.820679	0.256819	0.98661	0.179321	0.152358	0.743181	0.822516	0.394203	0.403347	0.905366	0.512826
MLP	SM	0.02	343	341	0.815284	0.827086	0.256335	0.983935	0.172914	0.184716	0.743665	0.826282	0.390038	0.392864	0.892166	0.421039
SVM	SM	0.02	343	341	0.818269	0.820173	0.249618	0.98406	0.179827	0.181731	0.750382	0.820043	0.382539	0.38625	0.894814	0.461075
MLP	SM	0.03	311	309	0.83797	0.805168	0.239212	0.985502	0.194832	0.16203	0.760788	0.807402	0.372179	0.38016	0.891024	0.418719
SVM	SM	0.03	311	309	0.824836	0.811269	0.24214	0.984461	0.188731	0.175164	0.75786	0.812193	0.374377	0.37966	0.893854	0.459191
RF	SM	0.03	311	309	0.844776	0.818663	0.254049	0.986328	0.181337	0.155224	0.745951	0.820442	0.390625	0.399344	0.904229	0.505923
RF	SM	0.04	209	230	0.842985	0.816943	0.251864	0.986144	0.183057	0.157015	0.748136	0.818717	0.387848	0.396318	0.901039	0.487686
MLP	SM	0.04	209	230	0.78603	0.833039	0.256048	0.981569	0.166961	0.21397	0.743952	0.829837	0.38627	0.383538	0.879294	0.38226
SVM	SM	0.04	209	230	0.813493	0.816908	0.245178	0.983583	0.183092	0.186507	0.754822	0.816675	0.376794	0.379751	0.890549	0.448243
SVM	SM	0.05	109	120	0.815284	0.805927	0.234954	0.98352	0.194073	0.184716	0.765046	0.806564	0.364783	0.3684	0.884841	0.430626
MLP	SM	0.05	109	120	0.791045	0.785265	0.21217	0.980918	0.214735	0.208955	0.78783	0.785659	0.334596	0.333584	0.86029	0.327506
RF	SM	0.05	109	120	0.834627	0.833694	0.268413	0.985706	0.166306	0.165373	0.731587	0.833758	0.406195	0.412108	0.906726	0.502409
SVM	SM	0.06	29	38	0.787104	0.773359	0.202482	0.980272	0.226641	0.212896	0.797518	0.774295	0.322103	0.320042	0.853911	0.343056
RF	SM	0.06	29	38	0.833194	0.825297	0.258521	0.985439	0.174703	0.166806	0.741479	0.825835	0.394605	0.400806	0.898019	0.466787
MLP	SM	0.06	29	38	0.771224	0.784602	0.207451	0.979129	0.215398	0.228776	0.792549	0.783691	0.326955	0.322034	0.849163	0.308226
