# Supplementary material for: A correlation coefficient-based feature selection approach for virus-host protein-protein interaction prediction
Source: PLoS One. 2023 May 2;18(5):e0285168. doi: 10.1371/journal.pone.0285168 (PMC10153705; doi:10.1371/journal.pone.0285168)
Supplement: S3 Table — (XLSX) [file pone.0285168.s003.xlsx]

## Sheet: PDB_Entries
PDB ID	Structure Resolution (Å)
4YSI	1.02
3SPV	1.3
4JOR	1.34
5K4F	1.36
4U1J	1.38
6PYL	1.52
4U1H	1.59
3PHX	1.6
3SKO	1.6
4G8I	1.6
4G9D	1.6
4LCY	1.6
4QRU	1.6
6BW9	1.6
2R7G	1.67
1M9X	1.7
4F0Z	1.7
5IC3	1.7
5XOS	1.7
1M9E	1.72
6RYF	1.72
1M9F	1.73
2A9K	1.73
6ATV	1.75
4U1S	1.76
2VSM	1.8
3SKM	1.8
6IWD	1.8
2A78	1.81
1M9D	1.9
1M9Y	1.9
4G9F	1.9
6BJ3	1.9
4U1I	1.92
2X2D	1.95
1M9C	2
6CPN	2
2B4J	2.02
5YXN	2.03
5HGD	2.07
3MI9	2.1
4MI8	2.1
5D2N	2.1
6HKS	2.19
1G9M	2.2
1RZJ	2.2
2JDQ	2.2
3BES	2.2
4FA8	2.2
6BWA	2.2
4XR8	2.25
3NVN	2.26
3SDL	2.29
3R66	2.3
4WU7	2.3
6BVV	2.3
6BWB	2.3
3RBB	2.35
1AK4	2.36
3RL2	2.39
5HDA	2.39
5HGH	2.39
1J8H	2.4
1Q94	2.4
3DCG	2.4
4G8G	2.4
6CPO	2.4
6CQL	2.4
6TWU	2.4
6CPL	2.45
1GC1	2.5
2NZ1	2.5
5JZI	2.5
6CQN	2.5
4GIZ	2.55
1FYT	2.6
4ZK9	2.6
1JMA	2.65
1KG0	2.65
5C56	2.69
4UAE	2.7
5GTC	2.7
6CQJ	2.75
5XOT	2.79
1ML0	2.8
2F2C	2.8
3IT8	2.8
6CQQ	2.8
4XT1	2.89
1XO2	2.9
4C56	2.9
4OR5	2.9
4TTH	2.9
4ZKB	2.9
