# Supplementary material for: A correlation coefficient-based feature selection approach for virus-host protein-protein interaction prediction
Source: PLoS One. 2023 May 2;18(5):e0285168. doi: 10.1371/journal.pone.0285168 (PMC10153705; doi:10.1371/journal.pone.0285168)
Supplement: S4 Table — (XLSX) [file pone.0285168.s004.xlsx]

## Sheet: Fisher_Exact_Tests
The Fisher's Exact Test for Correlation Coefficient Metric = Pearson, Threshold = 0.03					The Fisher's Exact Test for Correlation Coefficient Metric = Spearman, Threshold = 0.03					The Fisher's Exact Test for Correlation Coefficient Metric = Kendall Tau, Threshold = 0.03
	Correlation Coefficient-based Selected Tripeptite Count	Correlation Coefficient-based Not-selected Tripeptite Count	Row Totals			Correlation Coefficient-based Selected Tripeptite Count	Correlation Coefficient-based Not-selected Tripeptite Count	Row Totals			Correlation Coefficient-based Selected Tripeptite Count	Correlation Coefficient-based Not-selected Tripeptite Count	Row Totals
Host/Virus Contact Tripeptite Count	306	15	321		Host/Virus Contact Tripeptite Count	306	15	321		Host/Virus Contact Tripeptite Count	227	94	321
Host/Virus Non-contact Tripeptite Count	299	66	365		Host/Virus Non-contact Tripeptite Count	314	51	365		Host/Virus Non-contact Tripeptite Count	262	103	365
Column Totals	605	81	686		Column Totals	620	66	686		Column Totals	489	197	686
The Fisher's exact test statistic value is < 0.00001. The result is significant at p < .05. (p_value = 2.458e-08)					The Fisher's exact test statistic value is 0. The result is significant at p < .05. (p_value = 2.750e-05)					The Fisher's exact test statistic value is 0.7999. The result is not significant at p < .05. (p_value = 0.79986)
The Fisher's Exact Test for Correlation Coefficient Metric = Pearson, Threshold = 0.04					The Fisher's Exact Test for Correlation Coefficient Metric = Spearman, Threshold = 0.04					The Fisher's Exact Test for Correlation Coefficient Metric = Kendall Tau, Threshold = 0.04
	Correlation Coefficient-based Selected Tripeptite Count	Correlation Coefficient-based Not-selected Tripeptite Count	Row Totals			Correlation Coefficient-based Selected Tripeptite Count	Correlation Coefficient-based Not-selected Tripeptite Count	Row Totals			Correlation Coefficient-based Selected Tripeptite Count	Correlation Coefficient-based Not-selected Tripeptite Count	Row Totals
Host/Virus Contact Tripeptite Count	232	89	321		Host/Virus Contact Tripeptite Count	227	94	321		Host/Virus Contact Tripeptite Count	79	242	321
Host/Virus Non-contact Tripeptite Count	158	207	365		Host/Virus Non-contact Tripeptite Count	212	153	365		Host/Virus Non-contact Tripeptite Count	102	263	365
Column Totals	390	296	686		Column Totals	439	247	686		Column Totals	181	505	686
The Fisher's exact test statistic value is < 0.00001. The result is significant at p < .05. (p_value = 1.439e-14)					The Fisher's exact test statistic value is 0.0006. The result is significant at p < .05. (p_value = 0.0006)					The Fisher's exact test statistic value is 0.3404. The result is not significant at p < .05. (p_value = 0.34035)
The Fisher's Exact Test for Correlation Coefficient Metric = Pearson, Threshold = 0.05					The Fisher's Exact Test for Correlation Coefficient Metric = Spearman, Threshold = 0.05					The Fisher's Exact Test for Correlation Coefficient Metric = Kendall Tau, Threshold = 0.05
	Correlation Coefficient-based Selected Tripeptite Count	Correlation Coefficient-based Not-selected Tripeptite Count	Row Totals			Correlation Coefficient-based Selected Tripeptite Count	Correlation Coefficient-based Not-selected Tripeptite Count	Row Totals			Correlation Coefficient-based Selected Tripeptite Count	Correlation Coefficient-based Not-selected Tripeptite Count	Row Totals
Host/Virus Contact Tripeptite Count	114	207	321		Host/Virus Contact Tripeptite Count	121	200	321		Host/Virus Contact Tripeptite Count	13	308	321
Host/Virus Non-contact Tripeptite Count	69	296	365		Host/Virus Non-contact Tripeptite Count	108	257	365		Host/Virus Non-contact Tripeptite Count	9	356	365
Column Totals	183	503	686		Column Totals	229	457	686		Column Totals	22	664	686
The Fisher's exact test statistic value is < 0.00001. The result is significant at p < .05. (p_value = 1.120e-06)					The Fisher's exact test statistic value is 0.0284. The result is significant at p < .05. (p_value = 0.0284)					The Fisher's exact test statistic value is 0.2808. The result is not significant at p < .05. (p_value = 0.28077)
The Fisher's Exact Test for Correlation Coefficient Metric = Pearson, Threshold = 0.06					The Fisher's Exact Test for Correlation Coefficient Metric = Spearman, Threshold = 0.06
	Correlation Coefficient-based Selected Tripeptite Count	Correlation Coefficient-based Not-selected Tripeptite Count	Row Totals			Correlation Coefficient-based Selected Tripeptite Count	Correlation Coefficient-based Not-selected Tripeptite Count	Row Totals
Host/Virus Contact Tripeptite Count	37	284	321		Host/Virus Contact Tripeptite Count	30	291	321
Host/Virus Non-contact Tripeptite Count	19	346	365		Host/Virus Non-contact Tripeptite Count	37	328	365
Column Totals	56	630	686		Column Totals	67	619	686
The Fisher's exact test statistic value is 0.0031. The result is significant at p < .05. (p_value = 0.00312)					The Fisher's exact test statistic value is 0.797. The result is not significant at p < .05. (p_value = 0.79699)
